# Supplementary material for: QTL‐Based Evidence of Population Genetic Divergence in Male Territorial Aggressiveness of the Japanese Freshwater Threespine Stickleback
Source: Ecol Evol. 2025 Jan 9;15(1):e70795. doi: 10.1002/ece3.70795 (PMC11717901; doi:10.1002/ece3.70795)
Supplement: Supplementary file 2 — Appendix S2. [file ECE3-15-e70795-s001.xlsx]

## Sheet: TABLE S1
TABLE S1 Summary of ddRAD-seq conducted in this study
Individual_ID	Total bases (bp)	Total reads	Mapped read rate (%)	DDBJ accession
M001	987254912	2368754	95.47	DRR595078
M002	622368546	1346487	94.78	DRR595079
M003	526867992	1093313	94.58	DRR595080
M004	498924234	1100211	95.16	DRR595081
M005	971530980	2234384	95.38	DRR595082
M006	743192102	1610572	94.78	DRR595083
M007	1229704136	2814666	95.65	DRR595084
M008	647568030	1452673	95.09	DRR595085
M009	1068753236	2322625	95.09	DRR595086
M010	1143609070	2694542	95.76	DRR595087
M011	956890624	2278485	95.69	DRR595088
M012	581027464	1234488	95.22	DRR595089
M013	1029796142	2413597	95.17	DRR595090
M014	1020830970	2319543	95.24	DRR595091
M015	1283344772	2943459	95.7	DRR595092
M016	1280807368	2809249	95.42	DRR595093
M017	1041016046	2406406	95.52	DRR595094
M018	983776778	2242188	95.56	DRR595095
M019	949886036	2146255	95.06	DRR595096
M020	611152870	1314998	95.32	DRR595097
M021	1208941636	2464335	94.83	DRR595098
M022	1049938032	2444127	95.55	DRR595099
M023	845275048	1856661	95.23	DRR595100
M024	1200270612	2708686	95.46	DRR595101
M025	986289418	2159677	95.15	DRR595102
M026	1693969340	3974197	95.66	DRR595103
M027	1173573510	2469507	95.16	DRR595104
M028	738216048	1747215	95.52	DRR595105
M029	1029883118	2234888	95.42	DRR595106
M030	1009081962	2352756	95.67	DRR595107
M031	1152626488	2608764	95.23	DRR595108
M032	1367742900	2913909	95.43	DRR595109
M033	1393061976	3179172	95.23	DRR595110
M034	1168214218	2683985	95.66	DRR595111
M035	760910140	1658840	94.91	DRR595112
M036	645631908	1532589	95.35	DRR595113
M037	793162230	1732696	95.09	DRR595114
M038	1165355788	2666875	95.12	DRR595115
M039	1503027122	3543020	95.94	DRR595116
M040	1130374222	2628387	95.79	DRR595117
M041	1275062422	2994237	95.6	DRR595118
M042	584560562	1390468	95.11	DRR595119
M043	997102226	2167512	95.26	DRR595120
M044	727379684	1690228	95.59	DRR595121
M045	1150907806	2441436	95.37	DRR595122
M046	1103944692	2538501	95.74	DRR595123
M047	1233450446	2751319	95.22	DRR595124
M048	1568512802	3677379	95.65	DRR595125
M049	892493956	1903049	95.16	DRR595126
M050	1192745980	2785238	95.79	DRR595127
M051	944674724	2096632	95.56	DRR595128
M052	845176294	1976592	95.03	DRR595129
M053	980845264	2445364	95.75	DRR595130
M054	1049386278	2419478	95.68	DRR595131
M055	1036826400	2323619	95.28	DRR595132
M056	1059470662	2442557	95.31	DRR595133
M057	763047394	1728083	95.24	DRR595134
M058	927977748	2242280	95.66	DRR595135
M059	722678752	1558387	95.32	DRR595136
M060	1604209806	3848182	95.53	DRR595137
M061	892259906	1876326	95.21	DRR595138
M062	852647170	1921637	95.1	DRR595139
M063	958031580	2196765	95.29	DRR595140
M064	980998680	2241801	94.38	DRR595141
M065	762068310	1667174	94.53	DRR595142
M066	1185923498	2670171	95.36	DRR595143
M067	813886980	1888747	95.09	DRR595144
M068	910083342	2159719	95.05	DRR595145
M069	1048719160	2402398	95.3	DRR595146
M070	1084495892	2529177	95.11	DRR595147
M071	819203086	2009161	95.62	DRR595148
M072	1283255078	3131153	95.77	DRR595149
M073	915807148	1997074	94.95	DRR595150
M074	1146269992	2626190	95.62	DRR595151
M075	1132195886	2519895	95.96	DRR595152
M076	1256477946	3080870	95.58	DRR595153
M077	1099114202	2602486	95.82	DRR595154
M078	1437380476	3394202	95.53	DRR595155
M079	947709824	2174573	95.44	DRR595156
M080	1535069926	3690938	95.82	DRR595157
M081	1184418330	2888540	95.91	DRR595158
M082	780390046	1647112	95.03	DRR595159
M083	1254977912	2704007	95.47	DRR595160
M084	1148271044	2624025	95.37	DRR595161
M085	1227625470	2694916	95.44	DRR595162
M086	1137729734	2622897	95.78	DRR595163
M087	1177904190	2648575	95.2	DRR595164
M088	1209323364	2863470	95.59	DRR595165
M089	992936136	2303424	95.62	DRR595166
M090	889695322	1983651	95.51	DRR595167
M091	1020733726	2443090	95.66	DRR595168
M092	712413470	1590000	95.61	DRR595169
M093	1457952716	3539123	95.9	DRR595170
M094	1611482268	3769983	95.72	DRR595171
M095	1135773076	2624012	95.48	DRR595172
M096	1439776846	3418526	95.67	DRR595173
M097	1090610184	2513451	95.49	DRR595174
M098	1078100740	2332711	95.21	DRR595175
M099	1311492984	2848387	95.04	DRR595176
M100	886856824	2015593	94.97	DRR595177
F0 female_TM	4251116590	12584442	95.2	DRR595178
F0 male_GF	5213316374	9597518	95.53	DRR595179

## Sheet: TABLE S2
TABLE S2 Gene list contained in 90% (shown in bold) and 95% Bayesian CI for the highest LOD peak on chromosome 16 QTL
Ensembl ID	Gene name
ENSGACG00000001424	Novel gene
ENSGACG00000001427	Novel gene
ENSGACG00000001430	Retired
ENSGACG00000001431	Novel gene
ENSGACG00000001436	Retired
ENSGACG00000001438	rrp1
ENSGACG00000001446	slc37a1
ENSGACG00000001450	pde9a
ENSGACG00000001454	wdr4
ENSGACG00000001455	Retired
ENSGACG00000001456	pknox1.2
ENSGACG00000001457	tmprss3a
ENSGACG00000001462	fgf9
ENSGACG00000001463	ccdc93
ENSGACG00000001488	si:dkey-251i10.3
ENSGACG00000001491	insig2
ENSGACG00000001508	en1a
ENSGACG00000001509	Retired
ENSGACG00000001512	DBI
ENSGACG00000001517	zgc:101851
ENSGACG00000001519	itgb2
ENSGACG00000001530	UBXN4
ENSGACG00000001531	Novel gene
ENSGACG00000001532	Novel gene
ENSGACG00000001533	Retired
ENSGACG00000001535	Novel gene
ENSGACG00000001536	Novel gene
ENSGACG00000001537	Retired
ENSGACG00000001538	arglu1a
ENSGACG00000001539	efnb2a
ENSGACG00000001542	si:rp71-84d19.3
ENSGACG00000001543	Retired
ENSGACG00000001545	slc10a2
ENSGACG00000001546	inhbb
ENSGACG00000001547	gli2a
ENSGACG00000001548	Novel gene
ENSGACG00000001549	tfcp2l1
ENSGACG00000001550	clasp1a
ENSGACG00000001551	nifk
ENSGACG00000001556	si:dkey-219c10.4
ENSGACG00000001559	Novel gene
ENSGACG00000001563	ddx18
ENSGACG00000001577	Novel gene
ENSGACG00000001590	Novel gene
ENSGACG00000001595	Novel gene
ENSGACG00000001602	cops8
ENSGACG00000001607	trim63b
ENSGACG00000001609	COL6A3
ENSGACG00000001620	Retired
ENSGACG00000001638	Novel gene
ENSGACG00000001640	Novel gene
ENSGACG00000001659	tyw5
ENSGACG00000001661	maip1
ENSGACG00000001664	pgap1
ENSGACG00000001668	hecw2a
ENSGACG00000001676	stk17b
ENSGACG00000001680	zgc:153521
ENSGACG00000001684	atp6ap2
ENSGACG00000001696	bcor
ENSGACG00000001701	mid1ip1a
ENSGACG00000001702	TSPAN7
ENSGACG00000001719	katnal1
ENSGACG00000001725	zgc:101559
ENSGACG00000001734	kbtbd7
ENSGACG00000001735	slain1a
ENSGACG00000001743	Retired
ENSGACG00000001746	mycbp2
ENSGACG00000001792	fbxl3a
ENSGACG00000001800	cln5
ENSGACG00000001804	zgc:162944
ENSGACG00000001813	Retired
ENSGACG00000001816	acod1
ENSGACG00000001829	kctd12.1
ENSGACG00000001830	lmo7a
ENSGACG00000001846	uchl3
ENSGACG00000001873	commd6
ENSGACG00000001878	tbc1d4
ENSGACG00000001883	klf12b
ENSGACG00000001885	klf5b
ENSGACG00000001886	dachd
ENSGACG00000001892	gpr18
ENSGACG00000001893	gpr183a
ENSGACG00000001895	si:ch211-184m13.4
ENSGACG00000001896	clybl
ENSGACG00000001900	zic5
ENSGACG00000001901	zic2a
ENSGACG00000001904	tmtc4
ENSGACG00000001926	nalcn
ENSGACG00000001943	itgbl1
ENSGACG00000001948	fgf14
ENSGACG00000001955	cdc16
ENSGACG00000001972	upf3a
ENSGACG00000001975	p2ry8
ENSGACG00000001985	asmtl
ENSGACG00000001998	shox
ENSGACG00000001999	PPP2R3B
ENSGACG00000002007	Retired
ENSGACG00000002009	Retired
ENSGACG00000002011	si:ch211-218d20.15
ENSGACG00000002015	med14
ENSGACG00000002025	usp9
ENSGACG00000002035	rpl8
ENSGACG00000002051	itga4
ENSGACG00000002059	cerkl
ENSGACG00000002064	neurod1
ENSGACG00000002065	ITPRID2
ENSGACG00000002071	cwc22
ENSGACG00000002075	znf385b
ENSGACG00000002079	Novel gene
ENSGACG00000002091	sestd1
ENSGACG00000002107	dnajc15
ENSGACG00000002110	plekhm3
ENSGACG00000002111	fzd5
ENSGACG00000002113	ccnyl1
ENSGACG00000002122	Novel gene
ENSGACG00000002124	klf7b
ENSGACG00000002127	gdf3
ENSGACG00000002130	trappc10
ENSGACG00000002141	cnga4
ENSGACG00000002144	fam160a2
ENSGACG00000002149	ankrd50l
ENSGACG00000002152	olig2
ENSGACG00000002153	Novel gene
ENSGACG00000002161	Novel gene
ENSGACG00000002168	tmem163a
ENSGACG00000002172	acmsd
ENSGACG00000002186	CCNT2
ENSGACG00000002188	map3k19
ENSGACG00000002191	zgc:91818
ENSGACG00000002196	ube2f
ENSGACG00000002200	zgc:162396
ENSGACG00000002202	Retired
ENSGACG00000002206	Novel gene
ENSGACG00000002209	Retired
ENSGACG00000002211	Retired
ENSGACG00000002212	Retired
ENSGACG00000002214	Retired
ENSGACG00000002215	Retired
ENSGACG00000002216	adarb1b
ENSGACG00000002220	traf3ip1
ENSGACG00000002222	asb1
ENSGACG00000002226	si:dkey-34f9.3
ENSGACG00000002227	twist2
ENSGACG00000002228	hdac4
ENSGACG00000002232	LCT
ENSGACG00000002238	Retired
ENSGACG00000002240	Retired
ENSGACG00000002251	Retired
ENSGACG00000002252	Retired
ENSGACG00000002254	Retired
ENSGACG00000002255	Novel gene
ENSGACG00000002259	Retired
ENSGACG00000002261	Retired
ENSGACG00000002264	lrrc3
ENSGACG00000002266	pcbp3
ENSGACG00000002269	col18a1a
ENSGACG00000002287	Novel gene
ENSGACG00000002298	ctdsp1
ENSGACG00000002303	spegb
ENSGACG00000002306	cxcr1
ENSGACG00000002308	nabp1a
ENSGACG00000002310	cavin2a
ENSGACG00000002314	tmeff2a
ENSGACG00000002320	slc39a10
ENSGACG00000002328	dnah7
ENSGACG00000002346	Retired
ENSGACG00000002348	Retired
ENSGACG00000002350	Novel gene
ENSGACG00000002353	si:ch211-219a4.3
ENSGACG00000002367	PARP9
ENSGACG00000002376	faima
ENSGACG00000002380	cxcr2
ENSGACG00000002384	Retired
ENSGACG00000002387	calcrla
ENSGACG00000002393	Novel gene
ENSGACG00000002401	gulp1a
ENSGACG00000002409	col5a2a
ENSGACG00000002501	slc4a3
ENSGACG00000002506	Retired
ENSGACG00000002508	igfbp5b
ENSGACG00000002511	tns1b
ENSGACG00000002514	cyp27a7
ENSGACG00000002534	znf142
ENSGACG00000002540	plcd4b
ENSGACG00000002543	cnot9
ENSGACG00000002557	usp37
ENSGACG00000002567	ybey
ENSGACG00000002570	mcm3ap
ENSGACG00000002592	lss
ENSGACG00000002609	hibch
ENSGACG00000002627	Retired
ENSGACG00000002630	mstnb
ENSGACG00000002634	pms1
ENSGACG00000002642	ormdl1
ENSGACG00000002645	adat3
ENSGACG00000002647	alkbh6
ENSGACG00000002648	osgepl1
ENSGACG00000002654	fkbp7
ENSGACG00000002657	glsb
ENSGACG00000002673	stat1b
ENSGACG00000002684	stat4
ENSGACG00000002701	Retired
ENSGACG00000002705	wdr75
ENSGACG00000002712	Retired
ENSGACG00000002715	slc40a1
ENSGACG00000002724	asnsd1
ENSGACG00000002733	zgc:136439
ENSGACG00000002735	sympk
ENSGACG00000002751	SLC35F5
ENSGACG00000002755	gpr39
ENSGACG00000002758	Retired
ENSGACG00000002761	Retired
ENSGACG00000002763	zgc:153901
ENSGACG00000002764	IMPG2
ENSGACG00000002766	Retired
ENSGACG00000002771	IMPG2
ENSGACG00000002774	Retired
ENSGACG00000002775	ABI3BP
ENSGACG00000002780	tfg
ENSGACG00000002784	jagn1a
ENSGACG00000002786	COL8A1
ENSGACG00000002789	dcbld2
ENSGACG00000002796	tmem30c
ENSGACG00000002798	cmss1
ENSGACG00000002800	il1rapl1a
ENSGACG00000002814	Retired
ENSGACG00000002817	NR0B1
ENSGACG00000002821	rnaseh2b
ENSGACG00000002825	Retired
ENSGACG00000002826	spryd7b
ENSGACG00000002834	kpna3
ENSGACG00000002858	RCBTB1
ENSGACG00000002866	Retired
ENSGACG00000002869	MCF2L
ENSGACG00000002882	ATP11A
ENSGACG00000002889	sox1a
ENSGACG00000002891	arhgef7a
ENSGACG00000002900	aff3
ENSGACG00000002904	rev1
ENSGACG00000002912	txndc9
ENSGACG00000002917	Retired
ENSGACG00000002919	Retired
ENSGACG00000002921	mitd1
ENSGACG00000002929	creg2
ENSGACG00000002932	mgat4a
ENSGACG00000002945	si:dkey-4e7.3
ENSGACG00000002951	inpp4aa
ENSGACG00000002959	slc9a2
ENSGACG00000002966	mfsd9
ENSGACG00000002970	tmem182a
ENSGACG00000002992	pou3f3a
ENSGACG00000002996	si:dkeyp-118h3.5
ENSGACG00000003001	si:dkeyp-118h3.6
ENSGACG00000003005	FHL2
ENSGACG00000003022	nck2a
ENSGACG00000003031	ecrg4b
ENSGACG00000003038	uxs1
ENSGACG00000003063	tmtops2b
ENSGACG00000003067	st6gal2a
ENSGACG00000003073	jam2b
ENSGACG00000003076	zgc:172067
ENSGACG00000003079	GRK1
ENSGACG00000003108	tfdp1a
ENSGACG00000003116	dcun1d2a
ENSGACG00000003127	grtp1b
ENSGACG00000003146	lamp1b
ENSGACG00000003150	pou2f1b
ENSGACG00000003161	Novel gene
ENSGACG00000003166	ildr2
ENSGACG00000003173	ildr1b
ENSGACG00000003184	me3
ENSGACG00000003237	nxpe3
ENSGACG00000003240	cep97
ENSGACG00000003250	rpl24
ENSGACG00000003264	zgc:103678
ENSGACG00000003276	dcaf6
ENSGACG00000003291	si:ch211-237c6.4
ENSGACG00000003296	otc
ENSGACG00000003314	RPGR
ENSGACG00000003318	srpx
ENSGACG00000003344	sytl5
ENSGACG00000003384	xk
ENSGACG00000003391	grpr
ENSGACG00000003395	asb11
ENSGACG00000003400	piga
ENSGACG00000003420	si:dkey-192g7.3
ENSGACG00000003424	appb
ENSGACG00000003430	gabpa
ENSGACG00000003454	Novel gene
ENSGACG00000003459	sik1
ENSGACG00000003468	ankrd10b
ENSGACG00000003480	ube2al
ENSGACG00000003510	ing1
ENSGACG00000003514	naxd
ENSGACG00000003527	rab20
ENSGACG00000003532	Novel gene
ENSGACG00000003548	col4a1
ENSGACG00000003564	irs2b
ENSGACG00000003570	myo16
ENSGACG00000003582	tnfsf13b
ENSGACG00000003584	abhd13
ENSGACG00000003586	FAM155A
ENSGACG00000003588	Novel gene
ENSGACG00000003593	pdzk1
ENSGACG00000003598	si:ch73-390b10.2
ENSGACG00000003619	zgc:113337
ENSGACG00000003624	maats1
ENSGACG00000003629	si:dkeyp-80c12.7
ENSGACG00000003631	Retired
ENSGACG00000003633	Novel gene
ENSGACG00000003643	lrrc58b
ENSGACG00000003646	Retired
ENSGACG00000003648	fstl1b
ENSGACG00000003664	Retired
ENSGACG00000003667	gja8a
ENSGACG00000003669	GJA5
ENSGACG00000003672	acp6
ENSGACG00000003683	bcl9
ENSGACG00000003689	Retired
ENSGACG00000003690	chaf1b
ENSGACG00000003694	morc3a
ENSGACG00000003701	dop1b
ENSGACG00000003713	slc5a3b
ENSGACG00000003715	KCNE2
ENSGACG00000003716	casq2
ENSGACG00000003745	vangl1
ENSGACG00000003751	Retired
ENSGACG00000003752	nqo1
ENSGACG00000003754	Retired
ENSGACG00000003762	nqo1
ENSGACG00000003764	nqo1
ENSGACG00000003769	Novel gene
ENSGACG00000003770	Novel gene
ENSGACG00000003776	nqo1
ENSGACG00000003783	Retired
ENSGACG00000003788	Novel gene
ENSGACG00000003798	rpe
ENSGACG00000003812	igsf3
ENSGACG00000003818	zgc:91849
ENSGACG00000003820	klhl6
ENSGACG00000003830	ANOS1
ENSGACG00000003842	tbl1x
ENSGACG00000003851	gpr143
ENSGACG00000003863	Novel gene
ENSGACG00000003867	mospd2
ENSGACG00000003896	fancb
ENSGACG00000003900	glra2
ENSGACG00000003946	gpm6bb
ENSGACG00000003967	ofd1
ENSGACG00000003972	rab9a
ENSGACG00000003978	egfl6
ENSGACG00000003992	TLR8
ENSGACG00000003996	tlr7
ENSGACG00000004014	tlr7
ENSGACG00000004025	ARHGAP6
ENSGACG00000004031	mid1
ENSGACG00000004045	cog3
ENSGACG00000004046	cog3
ENSGACG00000004048	ednrbb
ENSGACG00000004056	cnmd
ENSGACG00000004057	si:ch211-199f5.1
ENSGACG00000004062	pcdh8
ENSGACG00000004069	PCDH17
ENSGACG00000004074	slitrk5b
ENSGACG00000004078	Retired
ENSGACG00000004082	gpc6b
ENSGACG00000004101	dct
ENSGACG00000004124	sox21b
ENSGACG00000004126	ABCC4
ENSGACG00000004153	cldn10b
ENSGACG00000004159	cldn10l2
ENSGACG00000004162	CLDN10
ENSGACG00000004166	dnajc3a
ENSGACG00000004189	uggt2
ENSGACG00000004221	hs6st3b
ENSGACG00000004222	MBNL2
ENSGACG00000004228	Novel gene
ENSGACG00000004237	DOCK9
ENSGACG00000004265	slc15a1a
ENSGACG00000004299	STK24
ENSGACG00000004314	ino80da
ENSGACG00000004321	NDUFS1
ENSGACG00000004337	gpr1
ENSGACG00000004341	ADAM23
ENSGACG00000004378	casp10
ENSGACG00000004394	prkra
ENSGACG00000004410	osbpl6
ENSGACG00000004421	pde11a
ENSGACG00000004444	agps
ENSGACG00000004470	nfe2l2a
ENSGACG00000004477	hnrnpa3
ENSGACG00000004548	hoxd3a
ENSGACG00000004551	hoxd4a
ENSGACG00000004556	hoxd9a
ENSGACG00000004564	hoxd10a
ENSGACG00000004569	hoxd11a
ENSGACG00000004574	hoxd12a
ENSGACG00000004579	evx2
ENSGACG00000004584	lnpa
ENSGACG00000004591	Retired
ENSGACG00000004600	atf2
ENSGACG00000004616	CHN1
ENSGACG00000004638	chrna1
ENSGACG00000004687	GPR155
ENSGACG00000004721	scrn3
ENSGACG00000004749	si:ch73-167c12.2
ENSGACG00000004757	sp9
ENSGACG00000004760	OLA1
ENSGACG00000004770	sp3a
ENSGACG00000004774	cdca7a
ENSGACG00000004790	Novel gene
ENSGACG00000004808	rapgef4
ENSGACG00000004831	ppp1r9ala
ENSGACG00000004843	pdk1
ENSGACG00000004883	NUP62
ENSGACG00000004887	itga6a
ENSGACG00000004914	dlx2a
ENSGACG00000004931	dlx1a
ENSGACG00000004939	hat1
ENSGACG00000004971	SLC25A12
ENSGACG00000004990	DYNC1I2
ENSGACG00000005001	cybrd1
ENSGACG00000005007	cybrd1
ENSGACG00000005012	dcaf17
ENSGACG00000005019	mettl8
ENSGACG00000005028	tlk1a
ENSGACG00000005048	GORASP2
ENSGACG00000005053	gad1a
ENSGACG00000005058	sp5a
ENSGACG00000005061	myo3b
ENSGACG00000005080	ubr3
ENSGACG00000005091	Retired
ENSGACG00000005096	mettl5
ENSGACG00000005107	ssb
ENSGACG00000005135	klhl23
ENSGACG00000005149	phgdh
ENSGACG00000005157	ccdc173
ENSGACG00000005163	PPIG
ENSGACG00000005168	fastkd1
ENSGACG00000005182	klhl41a
ENSGACG00000005191	bbs5
ENSGACG00000005207	col28a2a
ENSGACG00000005219	zgc:172182
ENSGACG00000005232	lrp2a
ENSGACG00000005264	rdh1
ENSGACG00000005277	abcb11a
ENSGACG00000005296	spc25
ENSGACG00000005307	nostrin
ENSGACG00000005325	cers6
ENSGACG00000005352	stk39
ENSGACG00000005368	B3GALT1
ENSGACG00000005372	xirp2b
ENSGACG00000005378	CSRNP3
ENSGACG00000005385	GALNT3
ENSGACG00000005428	ttc21b
ENSGACG00000005450	scn1laa
ENSGACG00000005466	slc38a11
ENSGACG00000005477	COBLL1
ENSGACG00000005482	Retired
ENSGACG00000005484	GRB14
ENSGACG00000005494	fign
ENSGACG00000005501	KCNH7
ENSGACG00000005518	ifih1
ENSGACG00000005549	fap
ENSGACG00000005606	gcgb
ENSGACG00000005612	slc4a10b
ENSGACG00000005648	tbr1b
ENSGACG00000005665	tank
ENSGACG00000005671	RBMS1
ENSGACG00000005729	cd302
ENSGACG00000005731	Retired
ENSGACG00000005734	BAZ2B
ENSGACG00000005749	WDSUB1
ENSGACG00000005757	TANC1
ENSGACG00000005778	dap1b
ENSGACG00000005780	PKP4
ENSGACG00000005787	CCDC148
ENSGACG00000005800	upp2
ENSGACG00000005810	Novel gene
ENSGACG00000005819	ACVR1C
ENSGACG00000005824	cytip
ENSGACG00000005829	Retired
ENSGACG00000005831	nr4a2a
ENSGACG00000005851	kcnj3b
ENSGACG00000005860	galnt13
ENSGACG00000005884	rprma
ENSGACG00000005886	prpf40a
ENSGACG00000005914	fmnl2a
ENSGACG00000005931	Novel gene
ENSGACG00000005937	Novel gene
ENSGACG00000005949	Retired
ENSGACG00000005954	glb1l
ENSGACG00000005972	ankzf1
ENSGACG00000005978	si:ch211-167j6.5
ENSGACG00000005986	Novel gene
ENSGACG00000005991	igf2bp2b
ENSGACG00000006043	tmem41aa
ENSGACG00000006057	ehhadh
ENSGACG00000006064	zgc:162707
ENSGACG00000006066	nme8
ENSGACG00000006073	SMARCAL1
ENSGACG00000006082	March4
ENSGACG00000006089	COL6A2
ENSGACG00000006130	xrcc5
ENSGACG00000006165	tmem169b
ENSGACG00000006173	pfkla
ENSGACG00000006196	si:ch211-45c16.2
ENSGACG00000006203	trpm2
ENSGACG00000006218	trpm2
ENSGACG00000006226	zgc:158316
ENSGACG00000006235	cflara
ENSGACG00000006240	dip2a
ENSGACG00000006275	Novel gene
ENSGACG00000006283	Retired
ENSGACG00000006286	prmt2
ENSGACG00000006301	ercc1
ENSGACG00000006312	Retired
ENSGACG00000006314	Novel gene
ENSGACG00000006317	Retired
ENSGACG00000006325	arsh
ENSGACG00000006329	Novel gene
ENSGACG00000006333	Novel gene
ENSGACG00000006349	ihha
ENSGACG00000006360	bin1a
ENSGACG00000006373	tmem198a
ENSGACG00000006376	desma
ENSGACG00000006392	ptprna
ENSGACG00000006408	Retired
ENSGACG00000006417	tuba8l3
ENSGACG00000006424	tuba8l2
ENSGACG00000006433	Novel gene
ENSGACG00000006465	pofut2
ENSGACG00000006476	abca12
ENSGACG00000006488	Retired
ENSGACG00000006493	vwc2l
ENSGACG00000006496	ikzf2
ENSGACG00000006497	erbb4b
ENSGACG00000006528	cps1
ENSGACG00000006539	myl1
ENSGACG00000006588	Retired
ENSGACG00000006594	Retired
ENSGACG00000006597	Retired
ENSGACG00000006603	Novel gene
ENSGACG00000006605	Retired
ENSGACG00000006612	Retired
ENSGACG00000006616	slc12a8
ENSGACG00000006618	Novel gene
ENSGACG00000006621	asmt
ENSGACG00000006627	akap17a
ENSGACG00000006634	Sept10
ENSGACG00000006651	si:ch211-124n19.2
ENSGACG00000006664	edar
ENSGACG00000006674	Novel gene
ENSGACG00000006678	VGLL3
ENSGACG00000006684	chmp2ba
ENSGACG00000006709	pou1f1
ENSGACG00000006719	Retired
ENSGACG00000006724	ZNF654
ENSGACG00000006729	Retired
ENSGACG00000006731	zgc:152951
ENSGACG00000006742	si:ch211-261p9.4
ENSGACG00000006747	epha3
ENSGACG00000006760	STX19
ENSGACG00000006770	EPHA6
ENSGACG00000006779	Novel gene
ENSGACG00000006797	Novel gene
ENSGACG00000006803	CLDN14
ENSGACG00000006805	SLC5A7
ENSGACG00000006813	GCC2
ENSGACG00000006823	tmem223
ENSGACG00000006826	lims2
ENSGACG00000006831	si:ch1073-55a19.2
ENSGACG00000006855	tpt1
ENSGACG00000006880	Novel gene
ENSGACG00000006886	kctd4
ENSGACG00000006889	Retired
ENSGACG00000006904	Retired
ENSGACG00000006911	Novel gene
ENSGACG00000006935	Retired
ENSGACG00000006937	Retired
ENSGACG00000006941	Novel gene
ENSGACG00000006943	Retired
ENSGACG00000006947	Retired
ENSGACG00000006948	Retired
ENSGACG00000006952	Retired
ENSGACG00000006957	Novel gene
ENSGACG00000006961	Retired
ENSGACG00000006963	Retired
ENSGACG00000006966	Retired
ENSGACG00000006969	Retired
ENSGACG00000006971	Retired
ENSGACG00000006973	Retired
ENSGACG00000006974	Retired
ENSGACG00000006976	Retired
ENSGACG00000006977	Retired
ENSGACG00000006982	agpat3
ENSGACG00000007013	pdxka
ENSGACG00000007044	chpfa
ENSGACG00000007052	asic4a
ENSGACG00000007062	gmppaa
ENSGACG00000007119	pnkd
ENSGACG00000007137	tmbim1b
ENSGACG00000007146	dars
ENSGACG00000007282	cxcr4a
ENSGACG00000007289	thsd7ba
ENSGACG00000007299	hnmt
ENSGACG00000007323	HNMT
ENSGACG00000007330	spopla
ENSGACG00000007335	nxph2a
ENSGACG00000007337	ugt1a7
ENSGACG00000007370	gzm3.4
ENSGACG00000007387	rabl3
ENSGACG00000007408	gtf2e1
ENSGACG00000007424	stxbp5l
ENSGACG00000007436	kdelc1
ENSGACG00000007472	Retired
ENSGACG00000007473	nepro
ENSGACG00000007498	ralba
ENSGACG00000007503	lrp1bb
ENSGACG00000007556	Novel gene
ENSGACG00000007578	myo1b
ENSGACG00000007589	Retired
ENSGACG00000007593	wnt6b
ENSGACG00000007605	wnt10a
ENSGACG00000007612	cdk5r2b
ENSGACG00000007619	fev
ENSGACG00000007624	cryba2b
ENSGACG00000007660	umps
ENSGACG00000007714	fn1a
ENSGACG00000007737	Retired
ENSGACG00000007739	Retired
ENSGACG00000007753	pard3bb
ENSGACG00000007758	nrp2b
ENSGACG00000007774	epb41l5
ENSGACG00000007798	ptpn4a
ENSGACG00000007813	tmem177
ENSGACG00000007818	si:ch73-116o1.2
ENSGACG00000007845	pth2r
ENSGACG00000007859	Retired
ENSGACG00000007864	Retired
ENSGACG00000007868	Retired
ENSGACG00000007870	Retired
ENSGACG00000007874	Retired
ENSGACG00000007875	Retired
ENSGACG00000007878	Retired
ENSGACG00000007880	Retired
ENSGACG00000007881	Retired
ENSGACG00000007886	Retired
ENSGACG00000007889	mpp4a
ENSGACG00000007909	Novel gene
ENSGACG00000007934	ABI2
ENSGACG00000007941	cnot11
ENSGACG00000007959	lcp1
ENSGACG00000007969	Retired
ENSGACG00000007977	Novel gene
ENSGACG00000007989	itm2bb
ENSGACG00000008017	med4
ENSGACG00000008038	sucla2
ENSGACG00000008088	htr2aa
ENSGACG00000008096	esd
ENSGACG00000008120	lrch1
ENSGACG00000008127	rubcnl
ENSGACG00000008139	Retired
ENSGACG00000008143	arl4cb
ENSGACG00000008147	sh3bp4
ENSGACG00000008155	pde1a
ENSGACG00000008166	dusp19a
ENSGACG00000008168	frzb
ENSGACG00000008189	dnajc10
ENSGACG00000008203	nup35
ENSGACG00000008206	ddx3xa
ENSGACG00000008218	nyx
ENSGACG00000008227	CASK
ENSGACG00000008239	gpr34b
ENSGACG00000008246	GPR82
ENSGACG00000008726	Retired
ENSGACG00000008731	Retired
ENSGACG00000008734	Retired
ENSGACG00000008737	Retired
ENSGACG00000008746	Retired
ENSGACG00000008753	zgc:153846
ENSGACG00000008774	crygm6
ENSGACG00000008781	si:dkey-57a22.14
ENSGACG00000008785	crygm7
ENSGACG00000008788	si:dkey-57a22.13
ENSGACG00000008803	pikfyve
ENSGACG00000008817	ankrd44
ENSGACG00000008839	sf3b1
ENSGACG00000008855	coq10b
ENSGACG00000008860	hspd1
ENSGACG00000008995	hspe1
ENSGACG00000009010	mob4
ENSGACG00000009017	rftn2
ENSGACG00000009026	plcl1
ENSGACG00000009037	satb2
ENSGACG00000009047	dnajb11
ENSGACG00000009074	tbccd1
ENSGACG00000009079	crygs2
ENSGACG00000009092	lcmt2
ENSGACG00000009102	rab5b
ENSGACG00000009122	dbr1
ENSGACG00000009132	armc8
ENSGACG00000009156	Retired
ENSGACG00000009159	kcnh3
ENSGACG00000009167	idh1
ENSGACG00000009174	Retired
ENSGACG00000009181	epsti1
ENSGACG00000009186	akap11
ENSGACG00000009197	dgkh
ENSGACG00000009203	vwa8
ENSGACG00000009239	rgcc
ENSGACG00000009246	f5
ENSGACG00000009271	slc35a5
ENSGACG00000009289	ccdc80
ENSGACG00000009303	kdm6a
ENSGACG00000009326	fundc1
ENSGACG00000009339	efhc2
ENSGACG00000009353	mao
*Ensembl ID shown as "Retired" is no longer in the v5 database

## Sheet: TABLE S3
TABLE S3 Raw data of four aggression-related behavioral components (the numbers of bites, charges, chases, and circle fights) in the one-on-one arena experiment using each GF and TM population
Video ID.	Population	Male type	Bite No.	Charge No.	Chase No.	Circle fight No.	Total No.	Individual1_SL(mm)	Individual2_SL(mm)	Individual1_BW(g)	Individual2_BW(g)
MAH00018	TM	wild-caught	2	15	0	0	17	47	48.1	1.25	1.21
MAH00019	TM	wild-caught	9	13	8	0	30	47	46.9	1.68	1.6
MAH00021	TM	wild-caught	0	5	0	0	5	49.7	48.3	1.53	1.33
MAH00022	TM	wild-caught	60	26	15	0	101	48.9	47	1.52	1.39
MAH00025	TM	wild-caught	13	21	2	2	38	50.5	56.3	2.12	1.99
MAH00142	TM	wild-caught	40	11	3	4	58	49.1	49.6	1.56	1.48
MAH00143	TM	wild-caught	74	21	6	16	117	53.9	52.7	2	2
MAH00144	TM	wild-caught	239	55	26	42	362	53.8	51.6	2.17	1.88
MAH00146	TM	wild-caught	1	7	0	0	8	49.2	51.1	1.5	1.81
MAH00148	TM	wild-caught	13	12	0	0	25	48.3	48.9	1.6	1.67
MAH00147	TM	wild-caught	95	20	15	24	154	50.7	53.1	1.74	1.95
MAH00149	TM	wild-caught	3	7	0	0	10	48.5	47.3	1.56	1.38
MAH00073	GF	wild-caught	69	56	7	33	165	45.8	46.8	1.94	2
MAH00074	GF	wild-caught	80	34	1	17	132	45.6	45.1	1.61	1.88
MAH00098	GF	wild-caught	104	57	13	19	193	48.3	51	2.22	2.31
MAH00138	GF	wild-caught	138	36	2	32	208	46	49.5	1.93	2.25
MAH00139	GF	wild-caught	244	126	38	11	419	43.4	43.6	1.82	1.58
MAH00140	GF	wild-caught	234	23	11	22	290	42.8	41.3	1.48	1.32
MAH00150	GF	wild-caught	247	50	39	8	344	43.3	42.1	1.68	1.44
MAH00151	GF	wild-caught	447	83	23	16	569	40.7	41.6	1.38	1.25
MAH00152	GF	wild-caught	64	32	5	12	113	49	50.1	2.13	2.37
MAH00029	TM	common-garden	25	56	22	0	103	52.6	52.4	1.98	2.06
MAH00030	TM	common-garden	12	37	2	0	51	46.8	52.2	1.49	1.94
MAH00031	TM	common-garden	34	49	9	0	92	55.8	57.3	2.73	2.78
MAH00032	TM	common-garden	1	30	3	0	34	51.4	51.5	2.18	1.99
MAH00033	TM	common-garden	0	22	0	0	22	53.3	54.1	2.37	2.34
MAH00034	TM	common-garden	6	48	5	0	59	54	52.7	2.29	2.35
MAH00036	TM	common-garden	5	20	0	0	25	53.5	53.2	2.27	2.15
MAH00037	TM	common-garden	0	31	0	0	31	52	51.8	1.97	2.18
MAH00040	TM	common-garden	0	13	0	0	13	45.9	46.4	1.23	1.35
MAH00041	TM	common-garden	27	62	12	0	101	50.9	51.7	1.89	1.87
MAH00043	TM	common-garden	3	30	3	0	36	44.6	44.5	1.21	1.19
MAH00045	TM	common-garden	8	30	8	0	46	46.9	46.8	1.36	1.34
MAH00046	TM	common-garden	0	34	1	0	35	53.3	54.3	2.27	2.31
MAH00047	TM	common-garden	28	51	30	0	109	49.2	49.2	1.6	1.76
MAH00048	TM	common-garden	5	29	7	0	41	54.3	49.9	2.28	1.83
MAH00049	TM	common-garden	0	15	0	0	15	46.9	46.8	1.49	1.52
MAH00105	GF	common-garden	102	57	26	7	192	47.2	44.3	1.98	1.6
MAH00106	GF	common-garden	174	49	29	14	266	46.2	44.7	1.77	1.6
MAH00107	GF	common-garden	230	81	24	0	335	46.4	45.4	1.83	1.7
MAH00108	GF	common-garden	17	22	8	0	47	47.7	47.3	1.62	1.62
MAH00110	GF	common-garden	78	39	16	3	136	42	46.3	1.38	1.96
MAH00112	GF	common-garden	299	77	9	37	422	46.1	44.7	1.72	1.71
MAH00113	GF	common-garden	185	85	20	0	290	43.6	43.2	1.47	1.66
MAH00115	GF	common-garden	119	27	18	5	169	44.4	43	1.65	1.29
MAH00116	GF	common-garden	60	39	6	22	127	43.9	43.4	1.37	1.38
MAH00118	GF	common-garden	325	90	18	1	434	45.1	45.7	1.37	1.5
MAH00119	GF	common-garden	138	23	48	14	223	45.8	45.4	1.76	1.63
MAH00120	GF	common-garden	83	33	13	2	131	45.8	46.3	1.69	1.84
MAH00121	GF	common-garden	135	54	3	0	192	47.3	46.4	1.88	1.72

## Sheet: TABLE S4
TABLE S4 Raw dataset of F2 male behavioral phenotypes for the QTL analysis
Individual_ID	Bite No._TM	Approach sec._TM	Bite No._GF	Approach sec._GF	SL(mm)	BW(g)
M001	0	6	0	0	56.2	2.85
M002	16	156	43	193	53.9	2.43
M003	0	0	0	0	53.8	2.47
M004	15	187	42	180	54	2.39
M005	NA	NA	0	151	52.2	2.28
M006	32	290	27	258	50.6	1.95
M007	69	274	48	266	51	1.98
M008	13	181	10	128	57	2.74
M009	31	174	8	134	49.9	1.96
M010	34	232	34	273	51.6	2.04
M011	8	145	34	167	50.3	2.06
M012	18	161	48	261	45.9	1.51
M013	4	152	0	274	47.1	1.81
M014	0	180	12	266	48	1.57
M015	NA	NA	6	197	47.6	1.37
M016	NA	NA	34	287	48.4	1.65
M017	0	3	0	0	45.7	1.42
M018	11	163	24	124	54.4	2.6
M019	4	157	5	254	52.9	2.48
M020	8	29	11	9	54.7	2.57
M021	103	274	NA	NA	51.6	2.16
M022	36	277	17	287	53	2.21
M023	26	216	13	204	49.4	2.13
M024	19	222	36	226	52.1	2.37
M025	2	144	26	249	48.4	1.88
M026	26	191	13	157	48.6	1.79
M027	4	123	4	111	52.5	2.66
M028	16	272	3	235	49.1	1.91
M029	27	234	NA	NA	53.6	2.25
M030	6	118	0	68	52.6	2.34
M031	0	17	NA	NA	50.2	2.14
M032	28	179	51	213	50.4	1.87
M033	35	269	23	249	45.7	1.51
M034	0	81	11	146	54.5	2.75
M035	NA	NA	11	137	49.1	2
M036	1	85	3	111	49.9	1.81
M037	16	190	NA	NA	48.1	1.8
M038	0	7	0	5	58.2	3.38
M039	6	131	14	173	56.7	3.04
M040	20	130	11	54	56.9	3.32
M041	18	149	35	206	49.3	1.58
M042	NA	NA	NA	NA	55.3	2.94
M043	27	236	NA	NA	50.8	2.15
M044	7	143	15	172	53.4	2.84
M045	NA	NA	NA	NA	51.8	2.23
M046	47	258	NA	NA	56.4	2.58
M047	21	168	11	45	48.4	1.98
M048	15	244	2	276	55.5	2.59
M049	5	134	2	112	52.2	2.26
M050	0	2	0	9	51.3	2.04
M051	20	178	12	157	50.2	1.89
M052	6	38	NA	NA	50.4	NA
M053	38	173	13	87	50.9	2.22
M054	NA	NA	0	0	54.2	2.43
M055	11	125	76	263	51.9	2.23
M056	0	125	9	198	49.9	2.21
M057	46	155	3	144	54.5	2.35
M058	10	276	8	160	53	2.58
M059	45	246	29	283	55.4	2.74
M060	NA	NA	NA	NA	50.5	2.27
M061	4	109	10	113	52.3	2.17
M062	2	30	4	13	48.4	1.97
M063	NA	NA	23	267	51	2.08
M064	5	64	10	219	52.1	2.22
M065	22	193	60	216	45.3	1.36
M066	6	99	23	258	51.3	2
M067	22	124	3	19	50.6	1.95
M068	NA	NA	1	202	50.6	1.96
M069	7	122	5	182	46.1	1.6
M070	NA	NA	5	238	52.2	2.08
M071	0	23	17	265	52.1	2.18
M072	13	155	14	130	48.5	1.94
M073	3	96	32	117	49.2	1.53
M074	NA	NA	NA	NA	52.8	2.29
M075	51	182	89	288	50.7	1.91
M076	NA	NA	NA	NA	54.5	2.65
M077	7	165	9	145	47.4	1.95
M078	5	104	19	55	52.3	2.32
M079	NA	NA	NA	NA	50.5	2.2
M080	10	122	11	84	55.9	2.29
M081	20	122	7	44	48.6	1.85
M082	20	268	33	297	50.6	2.31
M083	4	81	NA	NA	50	2.27
M084	6	141	20	155	49.8	1.88
M085	73	267	54	273	51.9	2.37
M086	NA	NA	NA	NA	52.4	2.31
M087	14	84	12	90	54.5	2.51
M088	NA	NA	NA	NA	50.9	2.29
M089	0	20	5	71	55.9	2.86
M090	11	152	4	272	49.8	2.26
M091	12	214	11	288	50.9	2.18
M092	17	159	43	200	56.4	3.11
M093	NA	NA	0	106	52.4	2.49
M094	0	46	3	99	53.3	2.51
M095	0	0	19	197	49.7	2.08
M096	32	177	29	155	52	2.43
M097	2	171	10	175	53.9	2.53
M098	14	136	14	151	54.8	2.74
M099	18	121	9	193	46.4	1.96
M100	14	157	2	63	51.2	2.33

## Sheet: TABLE S5
TABLE S5 ddRAD-seq genotyping dataset of F2 males for the QTL analysis. The genotypes are "a" for homozygous GF, "b" for homozygous TM, and "h" for heterozygous GF/TM alleles, respectively
SNP_ID	44483	43850	43376	42840	43635	42379	41884	40096	37671	36831	36001	35636	34714	34214	31186	31922	31970	31484	30184	29718	28916	28054	28027	26816	24871	21769	21488	21173	22147	19659	18967	18552	18449	18041	15428	14506	15340	9744	9635	9010	11079	9551	8675	7586	6918	5682	5095	5685	4689
LG_No	1	1	1	1	1	1	1	1	1	1	1	1	1	1	1	1	1	1	1	1	1	1	1	1	1	1	1	1	1	1	1	1	1	1	1	1	1	1	1	1	1	1	1	1	1	1	1	1	1
cM	0	0.221	4.133	4.376	4.507	6.176	6.681	10.583	13.269	14.796	15.952	16.67	18.807	19.006	19.252	20.109	20.23	20.381	22.392	22.865	24.117	24.985	25.13	25.344	30.498	30.704	30.709	30.829	31.248	31.566	31.582	31.638	31.979	32.33	33.235	33.281	33.57	34.245	34.482	34.495	34.527	34.78	36.672	37.409	39.313	42.76	42.96	43.038	44.322
Individual_ID
M001	-	h	h	h	h	h	h	h	h	h	h	h	h	h	h	h	h	h	-	h	h	h	h	h	h	h	h	h	h	h	h	h	h	h	h	h	h	h	h	h	h	h	h	-	h	h	h	h	h
M002	b	b	-	b	b	b	b	b	b	b	b	b	b	b	b	b	b	b	b	b	-	b	b	b	b	b	b	b	b	b	b	b	b	b	b	-	b	b	b	b	b	b	b	b	b	b	b	b	b
M003	h	h	-	h	h	h	h	h	h	h	h	h	h	h	h	h	h	h	h	h	h	h	h	h	h	h	h	h	h	h	h	h	h	h	-	-	a	-	a	a	a	a	a	a	a	a	a	a	a
M004	b	b	b	b	b	b	b	b	b	b	b	b	b	b	-	b	b	b	b	b	b	b	b	b	b	b	b	b	b	b	b	-	b	b	b	b	b	b	b	b	b	b	b	b	b	h	h	h	h
M005	h	h	b	b	b	b	b	b	b	b	b	b	b	b	b	b	-	b	b	b	-	b	b	b	h	h	h	h	h	h	h	h	h	h	h	h	h	h	h	-	h	h	h	h	h	h	h	h	h
M006	b	b	b	b	b	b	b	b	b	b	b	b	b	b	b	b	b	b	b	b	b	b	b	b	b	b	b	b	b	b	b	b	b	b	b	-	-	b	b	b	b	b	b	b	b	b	b	b	b
M007	b	b	h	h	-	h	h	h	h	h	h	h	a	a	-	a	a	a	a	a	a	a	a	a	-	a	a	a	-	-	h	h	h	h	h	h	h	h	h	-	h	-	a	a	a	a	a	a	a
M008	b	b	b	b	b	b	b	b	b	b	b	b	b	b	-	b	b	b	b	b	b	b	b	b	b	b	b	b	b	b	b	b	b	b	b	b	b	b	b	b	b	-	b	b	b	b	b	b	b
M009	a	a	a	a	a	a	a	a	a	a	a	a	a	a	a	a	a	a	a	a	-	h	h	h	-	h	h	h	h	h	h	h	h	h	h	h	h	h	-	-	-	-	h	h	h	-	h	-	h
M010	a	a	a	a	a	a	a	a	a	a	a	a	-	a	a	a	a	a	a	a	a	-	a	a	a	a	a	a	a	a	a	a	a	a	a	a	a	a	a	a	a	a	a	a	a	a	a	a	a
M011	a	a	a	a	a	a	a	a	a	a	a	a	a	a	a	a	-	a	a	a	a	a	a	a	a	a	a	a	a	a	-	-	a	a	a	-	a	a	a	a	a	a	a	a	a	a	a	a	a
M012	b	b	-	b	b	b	b	b	b	b	b	b	b	b	b	b	-	b	b	b	-	b	b	b	b	b	b	b	b	b	b	b	b	b	b	b	b	b	b	b	b	b	b	b	b	b	b	b	b
M013	a	a	a	a	a	a	a	a	a	a	a	a	a	a	a	a	a	a	a	a	a	a	a	a	a	a	a	a	a	a	-	a	a	a	a	a	a	a	a	a	a	a	a	a	a	a	a	a	a
M014	b	-	-	b	b	b	b	b	b	b	b	b	b	b	b	b	b	b	b	b	b	b	b	b	b	b	b	b	b	-	b	b	b	b	b	b	b	b	b	b	b	b	b	b	b	b	b	b	b
M015	a	a	a	a	a	a	a	h	h	h	h	h	h	h	h	h	h	h	h	h	h	h	h	h	b	b	b	b	b	b	b	b	b	b	b	b	b	b	b	b	b	b	b	b	b	b	b	b	b
M016	h	h	h	h	h	h	h	h	h	h	h	h	h	h	h	h	h	h	h	h	h	h	-	h	h	h	h	-	h	h	h	h	h	h	h	h	h	a	a	a	a	a	a	a	a	a	a	a	a
M017	a	a	a	a	a	a	a	a	a	h	h	h	h	h	h	h	h	h	-	h	h	h	-	h	h	h	h	h	h	h	h	h	h	h	h	h	h	b	b	b	b	b	-	-	h	h	h	h	h
M018	-	h	h	h	h	h	h	h	h	h	h	h	h	h	h	-	h	h	h	h	h	h	h	h	h	h	h	h	h	h	h	h	h	h	h	h	h	h	h	h	h	h	h	h	h	h	h	h	h
M019	a	a	h	h	h	h	h	b	b	b	b	b	b	b	b	b	b	b	b	b	b	b	b	b	b	b	b	b	b	b	b	b	b	b	b	b	b	b	b	b	b	b	b	b	b	b	b	b	b
M020	h	h	h	h	h	h	h	h	h	h	h	h	h	h	h	h	h	h	h	h	a	a	a	a	a	a	a	a	a	a	-	a	-	a	a	a	a	a	a	a	a	a	a	a	a	a	a	a	a
M021	h	h	h	h	h	h	h	h	h	h	h	h	h	h	h	h	h	h	-	h	h	h	h	-	h	b	b	b	-	b	b	b	b	b	-	b	b	b	b	b	b	-	-	h	h	h	h	h	h
M022	b	b	b	b	b	h	h	h	h	h	h	h	h	h	h	h	h	h	h	h	h	h	h	h	-	h	h	h	-	h	h	h	b	b	b	b	b	b	b	b	b	b	b	b	b	b	b	b	b
M023	a	a	a	a	a	a	a	a	a	a	a	a	a	a	a	a	a	a	a	a	a	a	a	a	a	a	a	a	a	a	a	a	-	-	a	a	a	a	a	a	a	a	a	a	a	a	a	a	a
M024	a	a	a	a	a	-	h	h	h	h	h	h	h	h	h	h	h	h	-	h	h	h	h	h	-	h	h	h	h	h	h	h	h	h	h	h	h	h	h	h	-	-	h	h	h	h	h	h	h
M025	h	h	h	h	h	h	h	h	h	h	h	h	h	h	h	h	h	h	-	h	h	h	h	h	b	b	b	b	b	b	b	b	b	b	b	b	b	b	b	b	b	b	b	b	-	h	h	h	h
M026	h	h	h	h	h	h	h	h	h	-	h	h	h	-	h	h	h	h	h	h	h	h	h	h	h	h	h	h	h	h	h	h	h	h	h	h	h	h	-	-	-	h	h	h	h	h	h	h	h
M027	a	a	a	a	a	a	a	a	a	a	a	a	a	a	a	a	a	a	a	a	a	a	a	a	a	a	a	a	a	a	a	a	a	-	a	a	a	a	a	a	a	a	a	a	a	a	a	a	-
M028	h	h	h	h	h	h	h	h	h	h	h	h	h	h	h	h	h	h	h	h	h	h	h	h	h	h	h	h	h	-	h	h	h	-	h	h	h	h	h	-	h	-	a	a	a	a	a	a	a
M029	h	h	h	h	h	h	h	h	h	h	h	h	h	h	h	h	h	h	a	a	a	a	a	a	a	a	a	a	-	a	a	a	a	a	a	a	a	a	a	a	a	a	a	a	a	a	a	a	a
M030	h	h	h	h	h	h	h	h	h	h	h	h	h	h	-	h	h	h	h	h	h	h	h	h	h	h	h	h	h	h	h	h	h	h	h	h	h	h	h	-	h	h	h	h	h	h	h	h	h
M031	b	b	b	b	b	b	b	b	b	b	b	b	b	b	-	b	b	b	b	b	b	b	b	b	b	b	b	b	b	b	b	b	b	b	b	b	-	b	b	b	b	b	b	b	b	b	b	b	b
M032	h	h	h	h	h	h	-	h	h	h	h	h	h	h	h	h	h	h	h	h	h	h	h	h	h	h	h	h	h	h	h	h	h	h	h	h	h	h	h	-	h	h	h	h	h	h	h	h	h
M033	h	h	h	-	h	h	h	h	h	h	-	h	h	h	h	h	h	-	h	h	h	h	h	h	-	b	b	b	b	b	b	b	b	b	b	b	b	b	b	b	b	b	b	b	b	b	b	b	b
M034	b	b	b	b	b	b	b	h	h	h	h	h	h	h	h	h	h	h	h	h	h	h	h	h	h	h	h	h	h	h	h	h	h	h	h	h	h	h	h	h	h	h	b	b	b	b	b	b	b
M035	h	h	h	h	h	h	-	h	h	h	h	h	h	h	h	h	h	h	h	h	h	h	h	h	h	h	h	-	h	h	h	h	h	h	h	h	h	h	h	h	h	h	h	h	h	h	h	h	h
M036	b	b	b	b	b	b	b	b	b	b	b	b	b	b	b	b	b	b	b	b	b	b	b	b	b	b	b	b	b	b	b	b	b	b	b	b	b	b	b	b	b	b	b	b	b	b	b	b	b
M037	a	a	a	a	a	a	a	a	a	a	a	a	a	a	a	a	a	a	a	a	a	a	a	a	a	a	a	a	a	a	a	a	a	-	-	a	a	a	a	a	a	a	a	a	a	a	a	a	h
M038	h	h	h	h	h	h	a	a	a	a	a	a	h	h	h	h	h	h	h	h	h	h	h	h	-	a	a	a	a	a	a	a	a	a	a	a	a	a	a	a	a	a	a	a	a	a	a	a	a
M039	h	h	h	h	h	h	h	h	h	h	h	h	h	h	h	h	h	h	h	h	h	h	-	h	h	h	h	-	h	h	h	h	h	h	h	h	h	h	h	-	h	h	h	h	h	-	h	h	h
M040	h	h	h	h	h	h	h	a	a	a	a	a	h	h	h	-	h	h	h	h	h	h	h	h	h	h	h	-	h	h	h	h	h	h	h	h	h	h	h	h	h	h	h	h	h	h	h	h	h
M041	a	a	a	a	a	a	a	a	a	a	a	a	a	a	a	a	a	a	a	a	a	a	a	a	a	a	a	a	a	a	a	a	a	a	a	a	a	a	a	a	a	a	a	-	h	h	h	h	h
M042	h	h	h	h	h	h	h	h	h	h	h	h	h	h	h	h	h	h	h	h	h	h	h	h	h	h	h	h	h	h	h	h	h	-	h	h	h	h	h	h	h	h	h	h	h	h	h	h	h
M043	h	h	h	h	h	h	h	h	h	h	h	h	h	h	h	h	h	h	h	h	h	h	h	h	-	-	-	-	-	b	b	b	b	-	-	-	b	b	b	b	b	b	b	b	b	b	b	b	b
M044	b	b	-	-	-	h	h	h	h	h	h	h	h	h	h	h	h	h	h	h	h	h	h	h	h	h	h	h	h	h	h	h	h	h	-	h	h	h	h	h	h	h	h	h	h	h	h	h	h
M045	h	h	h	h	h	h	h	h	h	h	h	h	h	h	h	h	h	h	h	h	h	h	h	h	a	a	a	a	-	a	a	a	a	a	a	a	a	a	a	a	a	a	a	a	h	h	h	-	h
M046	h	h	h	h	h	-	h	h	h	h	h	h	h	h	h	h	h	h	h	h	h	h	-	h	h	h	h	-	h	h	h	h	h	h	-	h	h	h	h	h	h	h	h	h	h	h	h	h	-
M047	b	b	b	b	b	h	h	h	h	h	h	h	h	h	h	h	h	h	h	h	h	h	h	-	b	b	b	b	b	b	b	b	b	b	b	b	-	b	b	b	b	-	b	b	-	h	h	h	-
M048	a	a	a	a	a	a	a	a	a	a	h	h	h	h	h	h	h	h	-	h	h	h	-	h	h	-	h	h	h	h	h	h	h	h	h	h	h	h	-	-	-	h	h	-	h	h	h	-	h
M049	h	h	h	h	h	h	h	h	h	h	h	h	h	-	h	b	b	b	b	b	b	-	b	b	b	b	b	b	b	b	b	b	b	b	b	b	b	b	b	b	b	-	b	b	b	h	h	h	h
M050	b	b	b	b	b	b	b	b	h	h	-	h	h	-	h	h	h	h	h	h	h	h	-	h	h	h	h	h	h	h	h	h	h	h	h	h	h	h	h	h	h	h	h	h	h	-	h	h	h
M051	h	h	h	h	h	h	h	h	h	h	h	h	h	h	h	h	h	h	h	h	h	h	h	h	h	h	h	h	h	h	h	h	h	h	h	h	h	h	h	-	h	h	h	-	h	h	h	h	h
M052	b	b	b	b	b	b	b	b	b	b	b	b	b	b	b	b	b	b	b	b	b	b	b	b	b	b	b	b	b	b	b	b	b	b	b	b	b	b	b	b	b	b	b	b	b	b	b	b	b
M053	h	h	h	h	h	h	h	h	h	h	h	b	b	b	b	b	b	b	b	b	b	b	b	b	-	b	b	b	b	b	b	b	b	-	h	h	h	h	h	h	h	h	h	h	h	h	h	h	h
M054	h	h	h	-	h	h	h	h	b	b	b	b	b	b	-	b	b	b	b	b	b	b	b	b	b	b	b	b	b	b	b	b	b	b	b	b	b	b	b	b	b	b	-	-	h	h	h	h	h
M055	h	h	h	-	h	h	h	h	h	h	h	h	h	-	-	h	h	h	-	h	h	h	h	h	h	-	h	-	h	h	h	h	h	h	h	-	h	h	h	h	h	-	h	h	h	b	b	b	b
M056	a	a	a	a	a	a	a	a	a	a	a	a	a	a	a	a	a	a	a	a	a	a	a	a	h	h	h	h	h	h	h	h	h	h	h	h	h	h	h	h	h	h	h	-	h	h	h	-	h
M057	h	h	h	h	h	h	h	h	h	h	h	h	h	h	h	h	h	h	h	h	h	h	h	h	h	h	h	-	h	h	h	h	h	h	h	h	h	h	h	h	h	h	h	-	h	h	h	h	h
M058	h	h	h	h	h	h	h	h	h	h	h	h	h	h	h	h	-	h	h	h	h	h	h	h	h	h	h	h	h	h	h	h	h	h	h	h	h	h	h	h	h	-	h	-	h	h	h	h	h
M059	h	h	h	h	h	h	h	h	h	h	h	h	h	h	h	h	h	h	h	h	h	h	h	h	h	h	h	h	h	h	h	h	h	h	h	h	h	h	h	h	h	h	h	h	h	h	h	h	h
M060	h	h	a	a	-	a	a	a	a	a	a	a	a	a	a	a	a	a	a	a	a	a	a	a	h	h	h	h	h	h	h	h	h	h	h	h	h	h	h	-	h	h	h	h	h	h	h	h	h
M061	h	h	h	h	h	h	h	h	h	h	b	b	b	b	-	b	b	b	b	b	-	b	b	b	b	b	b	b	b	b	b	b	b	b	b	b	b	b	b	b	b	-	b	b	b	b	b	b	b
M062	a	a	a	a	a	a	a	a	a	h	h	h	h	h	h	h	h	h	h	h	-	h	h	h	h	h	h	h	h	h	h	h	h	h	h	h	h	h	h	h	h	h	h	h	h	h	h	h	h
M063	h	-	b	b	b	b	b	b	h	h	h	h	h	h	h	-	h	h	h	h	h	h	h	h	h	h	h	h	h	h	h	h	h	h	h	h	h	h	h	h	h	-	h	h	h	h	h	h	h
M064	h	h	h	h	h	h	h	h	h	h	h	h	h	h	h	h	h	h	-	h	h	h	h	h	-	a	a	a	a	a	a	a	a	a	a	a	a	a	a	a	a	a	a	a	h	h	h	h	h
M065	h	h	h	-	-	h	-	h	h	h	h	h	b	b	-	b	b	b	b	b	-	b	b	b	b	b	b	b	b	b	b	b	b	b	b	b	b	b	b	b	b	b	b	b	b	b	b	b	b
M066	h	h	h	h	h	h	h	h	h	h	h	h	h	-	h	h	h	h	h	h	h	h	h	h	h	h	h	h	h	h	h	h	h	h	h	h	h	h	h	h	h	h	h	h	h	h	h	h	h
M067	b	b	b	b	b	b	b	b	b	b	b	b	b	b	b	b	b	b	b	b	-	-	b	b	b	b	b	b	b	b	b	b	b	b	b	b	b	b	b	b	b	b	h	-	h	h	h	h	h
M068	h	h	h	h	h	h	h	h	h	h	-	h	h	h	h	h	h	h	h	h	h	h	h	h	h	h	h	h	h	h	h	h	h	h	h	h	h	h	h	h	h	h	h	h	h	h	h	h	h
M069	-	h	h	h	h	h	h	h	h	-	h	h	h	h	h	-	h	h	-	h	h	-	h	h	h	-	h	-	h	h	h	h	h	h	h	h	h	h	h	h	h	h	h	h	h	h	h	h	h
M070	h	h	h	h	h	h	h	h	h	h	h	h	h	-	h	h	h	h	h	h	h	h	h	h	h	h	h	h	h	h	h	h	h	h	h	h	h	h	h	h	-	h	h	h	h	h	h	-	h
M071	h	h	a	a	a	a	a	a	a	a	a	a	a	a	a	a	a	a	a	a	a	-	a	a	a	a	a	a	a	a	a	-	a	-	a	a	a	a	a	a	a	-	a	a	a	-	h	h	h
M072	a	a	a	a	a	a	a	a	a	a	a	a	a	a	a	a	a	a	a	a	a	a	a	a	a	a	a	a	a	a	a	a	a	a	a	a	a	a	a	a	a	a	a	a	a	a	a	a	h
M073	h	h	h	h	h	h	h	h	h	h	h	h	b	b	b	b	-	b	b	b	b	b	b	b	b	b	b	b	b	b	b	b	-	b	b	b	b	b	b	b	b	b	b	b	b	b	b	b	b
M074	a	a	h	-	h	h	h	h	h	h	h	h	h	h	h	h	h	-	h	h	h	h	h	h	h	h	-	h	h	h	h	h	h	h	h	h	h	h	h	-	h	h	h	h	h	h	h	-	h
M075	a	a	a	a	a	a	a	a	a	a	a	a	a	a	a	a	a	a	a	a	a	a	a	a	a	a	a	a	a	a	a	a	a	a	h	h	h	h	h	-	h	h	h	h	h	-	h	h	h
M076	h	h	h	h	h	h	h	h	h	h	h	h	h	h	h	h	h	h	h	h	h	h	h	h	h	-	h	h	h	h	-	h	h	h	h	h	h	h	h	h	-	h	h	-	h	-	h	-	h
M077	b	b	b	b	b	b	b	b	b	b	b	h	h	h	h	h	h	h	h	h	b	b	b	b	b	b	b	b	b	b	b	b	-	-	b	b	b	b	b	b	b	b	b	b	b	b	b	b	b
M078	a	a	a	a	a	a	a	a	a	h	h	h	h	h	h	h	h	h	h	h	h	b	b	b	b	b	b	b	b	b	b	b	b	b	b	b	b	b	b	b	b	b	b	b	b	b	b	b	b
M079	h	-	h	h	h	h	h	h	h	h	h	h	h	h	h	h	h	h	-	h	h	h	h	h	h	h	h	h	h	h	h	h	h	h	h	-	h	h	h	h	h	h	h	h	h	h	h	h	h
M080	h	h	a	a	h	-	-	h	h	-	h	h	h	h	h	h	h	h	h	h	h	h	h	h	h	-	h	h	h	h	h	h	h	h	h	h	h	h	h	h	h	h	h	h	h	h	h	h	h
M081	b	b	-	-	-	a	a	a	a	a	a	a	a	a	a	a	-	a	a	a	a	a	a	a	a	a	a	a	-	a	-	a	a	a	a	a	a	a	a	a	a	a	a	a	a	a	a	a	a
M082	h	h	h	h	h	-	h	b	b	b	b	b	b	b	b	b	b	b	b	b	b	b	b	b	b	b	b	b	b	b	b	b	b	b	b	b	-	b	b	b	b	b	b	b	b	b	b	b	b
M083	h	h	h	-	h	h	h	h	h	-	h	h	h	h	h	h	h	h	h	h	-	h	h	h	h	-	h	h	h	h	h	h	h	h	h	h	h	h	h	h	h	h	h	h	h	h	h	h	h
M084	a	a	a	a	a	a	a	a	a	a	a	a	a	a	-	h	h	h	h	h	h	h	h	h	h	h	h	h	h	h	h	h	h	h	-	h	h	h	h	h	-	h	h	h	h	h	h	h	h
M085	a	a	a	a	a	a	a	a	a	a	a	a	a	a	a	a	a	a	a	a	a	a	a	a	a	a	a	a	a	a	a	a	a	a	a	a	a	a	a	a	a	a	a	a	a	a	a	a	a
M086	h	h	h	-	h	h	h	h	h	h	h	h	h	h	-	h	h	h	b	b	b	b	b	b	b	b	b	b	b	b	b	b	b	b	b	b	b	b	b	b	b	b	b	b	b	b	b	b	b
M087	h	h	h	h	h	h	h	a	a	a	a	a	a	a	a	a	a	a	h	h	h	h	h	h	h	h	h	h	h	h	h	h	-	h	h	h	h	h	-	h	h	h	h	h	h	h	h	h	h
M088	h	h	-	h	h	h	h	h	b	b	b	b	b	b	b	b	b	b	h	h	h	h	h	h	h	h	h	h	h	h	h	h	h	h	h	h	h	h	h	h	h	h	h	b	b	b	b	b	b
M089	b	b	b	b	b	b	b	b	b	b	b	b	b	b	-	b	b	b	b	h	h	h	h	h	h	h	h	h	h	h	h	h	h	h	h	h	h	h	h	-	h	h	h	-	h	h	h	-	-
M090	h	h	h	h	h	h	h	h	h	h	h	h	h	h	-	h	h	h	-	h	-	h	h	h	h	h	h	h	h	h	h	h	h	h	h	h	h	h	h	h	h	h	h	h	h	b	b	b	b
M091	h	h	h	-	h	h	h	h	h	h	h	h	h	h	-	h	h	h	h	h	h	h	h	h	h	h	h	h	h	h	h	h	h	h	h	h	h	h	h	-	h	h	b	b	b	b	b	b	b
M092	h	-	h	h	h	h	h	b	h	h	h	h	h	h	h	h	h	h	h	h	-	h	h	h	h	h	h	h	h	h	h	h	h	h	h	h	h	h	h	h	h	h	h	h	h	h	h	h	h
M093	a	a	a	a	a	a	a	a	a	a	a	a	a	a	a	a	a	a	a	a	a	a	a	a	a	a	a	a	a	a	a	a	a	a	a	a	a	a	a	a	a	a	a	a	a	a	a	a	a
M094	b	b	b	b	b	b	b	h	h	h	h	h	h	h	h	h	h	h	h	h	h	h	h	h	h	h	h	h	h	h	h	h	h	h	h	h	h	h	h	h	h	h	h	h	h	-	h	-	h
M095	h	h	h	h	h	h	h	h	h	h	h	h	h	-	h	h	-	h	h	h	h	h	-	h	h	h	h	h	-	b	b	b	b	b	b	b	b	b	b	b	b	b	b	b	b	b	b	b	b
M096	h	h	h	-	h	h	h	h	h	h	-	h	h	h	h	h	h	h	h	h	h	h	h	h	h	-	h	h	h	h	h	h	h	h	h	h	h	h	-	h	h	h	h	h	h	h	h	h	h
M097	b	b	b	b	b	b	b	b	b	b	b	b	b	b	-	h	h	h	-	h	h	h	h	h	h	h	h	h	h	h	h	h	h	h	h	h	h	h	h	h	h	h	h	h	h	h	h	h	h
M098	b	b	b	b	b	b	b	b	b	b	b	b	b	b	-	b	b	b	b	b	b	b	b	b	b	b	b	b	b	b	b	b	b	b	b	b	b	b	b	b	b	b	b	b	b	b	b	b	b
M099	h	h	h	-	h	h	h	a	a	a	a	a	a	a	a	a	a	a	a	a	a	a	a	a	a	a	a	a	a	a	a	a	a	a	a	a	a	a	a	a	a	a	a	a	a	a	a	a	a
M100	a	a	a	a	a	a	a	a	h	h	h	h	h	h	h	h	h	h	h	h	h	h	h	h	h	h	h	h	h	h	h	h	h	h	-	h	-	h	h	-	h	h	h	h	h	b	b	b	b
[truncated: 931 more columns]
